# Supplementary material for: Unhealthy Diets Induce Distinct and Regional Effects on Intestinal Inflammatory Signalling Pathways and Long-Lasting Metabolic Dysfunction in Rats
Source: Int J Mol Sci. 2022 Sep 19;23(18):10984. doi: 10.3390/ijms231810984 (PMC9503261; doi:10.3390/ijms231810984)
Supplement: Supplementary file 1 [file ijms-23-10984-s001.zip]

Archive with 1 entries (1 files):
- ijms-1866408-supplementary.pdf
